# Supplementary material for: Mmp2 Deficiency Leads to Defective Parturition and High Dystocia Rates in Mice
Source: Int J Mol Sci. 2023 Nov 27;24(23):16822. doi: 10.3390/ijms242316822 (PMC10706207; doi:10.3390/ijms242316822)
Supplement: Supplementary file 1 [file ijms-24-16822-s001.zip]

Archive with 1 entries (1 files):
- ijms-2668127-supplementary.pdf
